# Supplementary material for: Unveiling Disparities in Beer Consumer Behavior and Key Drivers Across Regions in China
Source: Foods. 2025 Nov 6;14(21):3799. doi: 10.3390/foods14213799 (PMC12609601; doi:10.3390/foods14213799)
Supplement: Supplementary file 1 [file foods-14-03799-s001.zip]

Archive with 2 entries (2 files):
- Supplementary Table.xlsx
- Supplementary Table captions.pdf
