# Supplementary material for: Unveiling Disparities in Beer Consumer Behavior and Key Drivers Across Regions in China
Source: Foods. 2025 Nov 6;14(21):3799. doi: 10.3390/foods14213799 (PMC12609601; doi:10.3390/foods14213799)
Supplement: Supplementary file 1 [file foods-14-03799-s001.zip › Supplementary Table.xlsx]

## Sheet: Sheet1
Table S1. Drinking frequency of subjects
Options	Number of people	Proportion
Rarely drink alcohol (only on special occasions per year)	106	0.0509
Occasionally drink alcohol (once a month or less)	318	0.152738
Infrequent drinking (a few times per month)	407	0.195485
Moderate frequency (once per week)	331	0.158982
Regular drinking (2-3 times per week)	443	0.212776
Frequent drinking (almost daily)	189	0.0907781
High-frequency drinking (at least once daily)	184	0.0883766
Very high-frequency drinking (multiple times daily)	60	0.0288184
Constant drinking (almost continuously throughout the day)	44	0.0211335
Table S2. Drinking context selection
Options	Number of people	Proportion
Only on special occasions or occasionally	523	0.2468
Regular but moderate drinking habits with controlled consumption	838	0.3955
Higher drinking frequency, often including social drinking outside	739	0.3487
Frequent participation in gatherings and social drinking, or high standards for alcohol quality	825	0.3893
Purchasing premium alcohol or frequent outings for drinking	376	0.1774
Consumption at upscale bars/clubs or collecting fine alcohols	224	0.1057
